# Supplementary material for: Spatio-temporal parameters of ataxia gait dataset obtained with the Kinect
Source: Data Brief. 2020 Sep 11;32:106307. doi: 10.1016/j.dib.2020.106307 (PMC7498847; doi:10.1016/j.dib.2020.106307)
Supplement: Supplementary file 1 [file mmc1.xlsx]

## Sheet: Sheet1
Participant	Group	Diagnosis	Sara	Cadence [step/min]	Speed [m/s]	Stride Length [m]	Base Width [m]	Step Length [m]	Stride Time [s]	Stance Phase [%cycle]	Swing Phase [% cycle]	Double Support Phase [% cycle]
1	PA	sca	12	124.231	1.27914	1.19492	0.162527	0.590961	0.973333	60.3128	39.6872	8.52949
2	PA	frda	19	45.5082	0.426703	0.911554	0.196046	0.441255	1.99	75.8246	24.1754	29.9115
3	CA	joubert s.	8	110.952	0.923204	0.976597	0.202101	0.489981	1.05667	60.4349	39.5651	9.80899
4	CA	joubert s.	5	102.069	1.03062	1.14306	0.177457	0.553909	1.12333	63.277	36.723	12.7149
5	H		0	98.319	0.891222	1.03001	0.199407	0.539422	1.15667	64.5845	35.4155	17.4707
6	PA	frda	10	130.261	0.965796	0.900235	0.153883	0.447841	0.94	56.387	43.613	8.77391
7	H		0	185.882	1.97743	1.28189	0.103986	0.637591	0.723333	53.7706	46.2294	5.37778
8	CA	adck3	10	121.231	1.16889	1.12302	0.169989	0.550583	0.99	57.2231	42.7769	8.52308
9	H		1	140.079	1.3338	1.12915	0.16027	0.565423	0.89	55.6597	44.3403	7.04664
10	H		0	127	1.17487	1.08604	0.143164	0.602395	0.956667	55.3833	44.6167	6.6
11	H		0	136.522	1.66397	1.40571	0.160092	0.685999	0.906667	56.6478	43.3522	6.94783
12	CA	joubert s.	6	160	1.09692	0.861282	0.197501	0.428485	0.806667	52.3	47.7	2.6
13	CA	itpr1	11	160	1.21418	0.939453	0.259617	0.457439	0.806667	52.3	47.7	2.6
14	PA	frda	11	164.737	1.40453	1.0415	0.137364	0.489291	0.79	56.1158	43.8842	5.1
15	CA	adck3	12.5	96.25	0.792987	0.949072	0.167617	0.467358	1.17333	66.7792	33.2208	15.5167
16	CA	joubert s.	11	110.952	0.815004	0.876362	0.211785	0.410033	1.05667	62.2868	37.7132	11.6608
17	PA	sca2	10.5	110.952	1.13471	1.16942	0.216808	0.580443	1.05667	58.6492	41.3508	9.87513
18	H		0	113.333	1.05428	1.07885	0.172685	0.541349	1.04	59.7074	40.2926	10.0074
19	CA	adck3	3.5	113.333	0.995601	1.02604	0.17541	0.561634	1.04	59.7074	40.2926	10.0074
20	CA	secondary a.	11	110.952	0.970205	1.01858	0.169506	0.50749	1.05667	60.5011	39.4989	11.727
21	CA	adck3	10	84.5455	0.781271	1.02592	0.335184	0.488269	1.29	66.0626	33.9374	14.3424
22	H		1	143.636	1.38886	1.14849	0.111248	0.560744	0.873333	52.3	47.7	2.6
23	PA	frda	13.5	85.974	0.775522	1.00856	0.211977	0.495949	1.27333	68.4905	31.5095	17.232
24	PA	frda	11	121.231	1.38274	1.30608	0.233655	0.668683	0.99	59.1462	40.8538	8.44615
25	H		0	115.897	1.33291	1.30395	0.191687	0.717509	1.02333	58.8527	41.1473	10.1499
26	H		0	106.355	1.15269	1.2246	0.155641	0.59398	1.09	61.9059	38.0941	11.3438
27	H		0	104.286	1.10424	1.19113	0.167313	0.653559	1.10667	62.5381	37.4619	14.5048
28	CA	adck3	10.5	108.736	0.907687	0.973874	0.198339	0.50301	1.07333	61.24	38.76	13.2003
29	CA	uca	26.5	60.9091	0.291794	0.562644	0.191803	0.260628	1.62333	70.8606	29.1394	20.5293
30	PA	frda	12	89.1912	0.758591	0.960845	0.292442	0.512269	1.24	59.9287	40.0713	11.6074
31	H		0	98.0645	0.928611	1.07384	0.144757	0.521855	1.15667	64.6118	35.3882	15.7183
32	H		0	127	1.05215	0.988004	0.105345	0.500835	0.956667	55.3	44.7	6.68333
33	CA	adck3	15	89.0909	0.703726	0.904099	0.167365	0.4285	1.24	62.9061	37.0939	13.2061
34	H		0	130	1.15765	1.05612	0.0944697	0.533412	0.94	54.3833	45.6167	4.68333
35	PA	frda	16.5	47.0345	0.318165	0.703684	0.179255	0.364721	1.94	77.0931	22.9069	23.8069
36	CA	uca	22.5	56.9091	0.364191	0.699712	0.161547	0.346383	1.70667	75.6636	24.3364	22.9636
37	H		0	113.516	1.17797	1.18702	0.169981	0.555633	1.04	59.5802	40.4198	8.09451
38	PA	frda	8	115.897	1.13443	1.13355	0.13586	0.600401	1.02333	60.7758	39.2242	10.1499
39	H		0	111.3	1.57845	1.57927	0.198247	0.835768	1.05667	62.1806	37.8194	9.89443
40	H		0	106.667	1.09338	1.16857	0.145014	0.543263	1.09	62.1148	37.8852	15.1926
41	PA	arsacs	11.5	147.532	1.20142	0.99121	0.201707	0.494761	0.856667	53.4905	46.5095	2.6
42	CA		12	108.571	1.12957	1.18426	0.22659	0.582999	1.07333	63.0143	36.9857	13.3143
43	H		0	124	1.26302	1.18252	0.154222	0.600859	0.973333	58.3	41.7	8.6
44	PA	frda	7.5	96.129	0.864245	1.02305	0.178696	0.566805	1.17333	63.5903	36.4097	13.8903
45	H		0	118.667	1.14149	1.12338	0.162661	0.618876	1.00667	59.9296	40.0704	8.3037
46	PA	at	9	169.474	1.16428	0.867376	0.0991156	0.431754	0.773333	52.3	47.7	2.6
47	H		0	130	1.23791	1.12033	0.106382	0.559865	0.94	56.4667	43.5333	6.76667
48	PA	arsacs	11	63.9024	0.333441	0.605054	0.358221	0.267707	1.57333	73.113	26.887	22.0038
49	H		0	121.231	1.33647	1.26529	0.231188	0.610848	0.99	57.1462	42.8538	6.52308
50	CA	uca	6.5	106.355	1.12381	1.1979	0.181792	0.601322	1.09	61.9675	38.0325	11.4054
51	PA	frda	9	100	1.04496	1.17496	0.219561	0.582479	1.14	63.9667	36.0333	14.2667
